# Supplementary material for: Impact of stock health on fish prices: Evaluation and implications for food accessibility
Source: PLoS One. 2021 Dec 22;16(12):e0261580. doi: 10.1371/journal.pone.0261580 (PMC8694427; doi:10.1371/journal.pone.0261580)
Supplement: S1 Data — (XLSX) [file pone.0261580.s001.xlsx]

## Sheet: Hoja1
Id.	Country	Year	Quantity	Price	Status	d_p_Japan	d_q_Japan	d_p_Italy	d_p_France	d_p_Spain	d_2002	d_2003	d_2004	d_2009	d_2010	d_price	d_quantity	d_break	d_country
1	Japan	1994	12727	2.67726	0.39	0	0	0	0	0	0	0	0	0	0	0	0	0	1
1	Japan	1995	13319	3.78662	0.4	0	0	0	0	0	0	0	0	0	0	0	0	0	1
1	Japan	1996	11930	3.18806	0.4	0	0	0	0	0	0	0	0	0	0	0	0	0	1
1	Japan	1997	13089	2.50355	0.39	0	0	0	0	0	0	0	0	0	0	0	0	0	1
1	Japan	1998	13816	2.04063	0.38	0	0	0	0	0	0	0	0	0	0	0	0	0	1
1	Japan	1999	13009	1.99399	0.35	0	0	0	0	0	0	0	0	0	0	0	0	0	1
1	Japan	2000	13764	2.77311	0.36	0	0	0	0	0	0	0	0	0	0	0	0	0	1
1	Japan	2001	12876	3.42173	0.35	0	0	0	0	0	0	0	0	0	0	0	0	0	1
1	Japan	2002	13195	5.01169	0.35	0	0	0	0	0	1	0	0	0	0	0	0	0	1
1	Japan	2003	13960	7.19766	0.34	1	0	0	0	0	0	1	0	0	0	1	0	1	1
1	Japan	2004	15354	6.59261	0.33	0	0	0	0	0	0	0	1	0	0	0	0	0	1
1	Japan	2005	14381	5.11096	0.32	0	0	0	0	0	0	0	0	0	0	0	0	0	1
1	Japan	2006	14991	6.36296	0.33	0	0	0	0	0	0	0	0	0	0	0	0	0	1
1	Japan	2007	11774	10.4446	0.33	0	0	0	0	0	0	0	0	0	0	0	0	0	1
1	Japan	2008	11343	10.5513	0.34	0	0	0	0	0	0	0	0	0	0	0	0	0	1
1	Japan	2009	7597	12.8156	0.35	0	1	0	0	0	0	0	0	1	0	0	1	1	1
1	Japan	2010	4776	6.19242	0.36	0	0	0	0	0	0	0	0	0	1	0	0	0	1
1	Japan	2011	7245	12.2866	0.7	0	0	0	0	0	0	0	0	0	0	0	0	0	1
1	Japan	2012	4289	7.02828		0	0	0	0	0	0	0	0	0	0	0	0	0	1
1	Japan	2013	5292	6.59183		0	0	0	0	0	0	0	0	0	0	0	0	0	1
1	Japan	2014	8884	6.70431	1.1	0	0	0	0	0	0	0	0	0	0	0	0	0	1
1	Japan	2015	7832	6.00656		0	0	0	0	0	0	0	0	0	0	0	0	0	1
1	Japan	2016	5754	3.24863		0	0	0	0	0	0	0	0	0	0	0	0	0	1
2	Italy	1994	68	2.16284	0.39	0	0	0	0	0	0	0	0	0	0	0	0	0	1
2	Italy	1995	20	2.37586	0.4	0	0	0	0	0	0	0	0	0	0	0	0	0	1
2	Italy	1996	326	3.1697	0.4	0	0	0	0	0	0	0	0	0	0	0	0	0	1
2	Italy	1997	336	2.6062	0.39	0	0	0	0	0	0	0	0	0	0	0	0	0	1
2	Italy	1998	484	2.25224	0.38	0	0	0	0	0	0	0	0	0	0	0	0	0	1
2	Italy	1999	1109	2.13305	0.35	0	0	0	0	0	0	0	0	0	0	0	0	0	1
2	Italy	2000	1332	3.0426	0.36	0	0	0	0	0	0	0	0	0	0	0	0	0	1
2	Italy	2001	158	1.53348	0.35	0	0	0	0	0	0	0	0	0	0	0	0	0	1
2	Italy	2002	85	4.2351	0.35	0	0	0	0	0	1	0	0	0	0	0	0	0	1
2	Italy	2003	299	2.93921	0.34	0	0	0	0	0	0	1	0	0	0	0	0	0	1
2	Italy	2004	304	5.96299	0.33	0	0	1	0	0	0	0	1	0	0	1	0	1	1
2	Italy	2005	445	8.96431	0.32	0	0	0	0	0	0	0	0	0	0	0	0	0	1
2	Italy	2006	197	8.44433	0.33	0	0	0	0	0	0	0	0	0	0	0	0	0	1
2	Italy	2007	158	5.33371	0.33	0	0	0	0	0	0	0	0	0	0	0	0	0	1
2	Italy	2008	93	5.20362	0.34	0	0	0	0	0	0	0	0	0	0	0	0	0	1
2	Italy	2009	120	3.83259	0.35	0	0	0	0	0	0	0	0	1	0	0	0	0	1
2	Italy	2010	91	4.32967	0.36	0	0	0	0	0	0	0	0	0	1	0	0	0	1
2	Italy	2011	133	7.14713	0.7	0	0	0	0	0	0	0	0	0	0	0	0	0	1
2	Italy	2012	58	7.99338		0	0	0	0	0	0	0	0	0	0	0	0	0	1
2	Italy	2013	39	9.25672		0	0	0	0	0	0	0	0	0	0	0	0	0	1
2	Italy	2014	46	9.71066	1.1	0	0	0	0	0	0	0	0	0	0	0	0	0	1
2	Italy	2015	292	7.21258		0	0	0	0	0	0	0	0	0	0	0	0	0	1
2	Italy	2016	30	7.5731		0	0	0	0	0	0	0	0	0	0	0	0	0	1
3	France	1994	6	9.82067	0.39	0	0	0	0	0	0	0	0	0	0	0	0	0	1
3	France	1995	27	4.33432	0.4	0	0	0	0	0	0	0	0	0	0	0	0	0	1
3	France	1996	24	5.14118	0.4	0	0	0	0	0	0	0	0	0	0	0	0	0	1
3	France	1997	42	6.56049	0.39	0	0	0	0	0	0	0	0	0	0	0	0	0	1
3	France	1998	99	4.60056	0.38	0	0	0	0	0	0	0	0	0	0	0	0	0	1
3	France	1999	83	4.81939	0.35	0	0	0	0	0	0	0	0	0	0	0	0	0	1
3	France	2000	20	4.14745	0.36	0	0	0	0	0	0	0	0	0	0	0	0	0	1
3	France	2001	343	4.31019	0.35	0	0	0	0	0	0	0	0	0	0	0	0	0	1
3	France	2002	165	4.10426	0.35	0	0	0	0	0	1	0	0	0	0	0	0	0	1
3	France	2003	89	4.92226	0.34	0	0	0	0	0	0	1	0	0	0	0	0	0	1
3	France	2004	118	9.19364	0.33	0	0	0	0	0	0	0	1	0	0	0	0	0	1
3	France	2005	224	5.07763	0.32	0	0	0	0	0	0	0	0	0	0	0	0	0	1
3	France	2006	79	4.7782	0.33	0	0	0	0	0	0	0	0	0	0	0	0	0	1
3	France	2007	203	6.06284	0.33	0	0	0	0	0	0	0	0	0	0	0	0	0	1
3	France	2008	27	6.09721	0.34	0	0	0	0	0	0	0	0	0	0	0	0	0	1
3	France	2009	74	3.43011	0.35	0	0	0	0	0	0	0	0	1	0	0	0	0	1
3	France	2010	69	9.52174	0.36	0	0	0	1	0	0	0	0	0	1	1	0	1	1
3	France	2011	14	8.95379	0.7	0	0	0	0	0	0	0	0	0	0	0	0	0	1
3	France	2012	22	8.86325		0	0	0	0	0	0	0	0	0	0	0	0	0	1
3	France	2013	20	11.047		0	0	0	0	0	0	0	0	0	0	0	0	0	1
3	France	2014	25	10.1573	1.1	0	0	0	0	0	0	0	0	0	0	0	0	0	1
3	France	2015	46	7.16546		0	0	0	0	0	0	0	0	0	0	0	0	0	1
3	France	2016	36	7.87854		0	0	0	0	0	0	0	0	0	0	0	0	0	1
4	Korea	1994	610	29.3348	0.39	0	0	0	0	0	0	0	0	0	0	0	0	0	0
4	Korea	1995	724	19.9366	0.4	0	0	0	0	0	0	0	0	0	0	0	0	0	0
4	Korea	1996	95	20.3652	0.4	0	0	0	0	0	0	0	0	0	0	0	0	0	0
4	Korea	1997	1237	21.8026	0.39	0	0	0	0	0	0	0	0	0	0	0	0	0	0
4	Korea	1998	836	18.8392	0.38	0	0	0	0	0	0	0	0	0	0	0	0	0	0
4	Korea	1999	688	23.2988	0.35	0	0	0	0	0	0	0	0	0	0	0	0	0	0
4	Korea	2000	849	23.3366	0.36	0	0	0	0	0	0	0	0	0	0	0	0	0	0
4	Korea	2001	793	18.9666	0.35	0	0	0	0	0	0	0	0	0	0	0	0	0	0
4	Korea	2002	2157	10.2031	0.35	0	0	0	0	0	1	0	0	0	0	0	0	0	0
4	Korea	2003	760	16.6892	0.34	0	0	0	0	0	0	1	0	0	0	0	0	0	0
4	Korea	2004	400	19.3723	0.33	0	0	0	0	0	0	0	1	0	0	0	0	0	0
4	Korea	2005	598	18.5211	0.32	0	0	0	0	0	0	0	0	0	0	0	0	0	0
4	Korea	2006	588	21.5181	0.33	0	0	0	0	0	0	0	0	0	0	0	0	0	0
4	Korea	2007	793	18.5726	0.33	0	0	0	0	0	0	0	0	0	0	0	0	0	0
4	Korea	2008	1203	18.1087	0.34	0	0	0	0	0	0	0	0	0	0	0	0	0	0
4	Korea	2009	1180	22.0639	0.35	0	0	0	0	0	0	0	0	1	0	0	0	0	0
4	Korea	2010	524	29.2233	0.36	0	0	0	0	0	0	0	0	0	1	0	0	0	0
4	Korea	2011	753	31.9948	0.7	0	0	0	0	0	0	0	0	0	0	0	0	0	0
4	Korea	2012	570	33.0425		0	0	0	0	0	0	0	0	0	0	0	0	0	0
4	Korea	2013	474	18.6707		0	0	0	0	0	0	0	0	0	0	0	0	0	0
4	Korea	2014	700	15.7231	1.1	0	0	0	0	0	0	0	0	0	0	0	0	0	0
4	Korea	2015	783	12.538		0	0	0	0	0	0	0	0	0	0	0	0	0	0
4	Korea	2016	768	13.571		0	0	0	0	0	0	0	0	0	0	0	0	0	0
5	Spain	1994	199	3.76058	0.39	0	0	0	0	0	0	0	0	0	0	0	0	0	1
5	Spain	1995	381	3.41465	0.4	0	0	0	0	0	0	0	0	0	0	0	0	0	1
5	Spain	1996	149	1.81643	0.4	0	0	0	0	0	0	0	0	0	0	0	0	0	1
5	Spain	1997	813	2.39874	0.39	0	0	0	0	0	0	0	0	0	0	0	0	0	1
5	Spain	1998	491	3.39502	0.38	0	0	0	0	0	0	0	0	0	0	0	0	0	1
5	Spain	1999	352	5.27892	0.35	0	0	0	0	0	0	0	0	0	0	0	0	0	1
5	Spain	2000	578	3.15142	0.36	0	0	0	0	0	0	0	0	0	0	0	0	0	1
5	Spain	2001	163	2.04366	0.35	0	0	0	0	0	0	0	0	0	0	0	0	0	1
5	Spain	2002	654	17.8441	0.35	0	0	0	0	1	1	0	0	0	0	1	0	1	1
5	Spain	2003	571	2.70897	0.34	0	0	0	0	0	0	1	0	0	0	0	0	0	1
5	Spain	2004	403	9.23191	0.33	0	0	0	0	0	0	0	1	0	0	0	0	0	1
5	Spain	2005	1226	5.30579	0.32	0	0	0	0	0	0	0	0	0	0	0	0	0	1
5	Spain	2006	360	10.8347	0.33	0	0	0	0	0	0	0	0	0	0	0	0	0	1
5	Spain	2007	784	9.53354	0.33	0	0	0	0	0	0	0	0	0	0	0	0	0	1
5	Spain	2008	459	9.43636	0.34	0	0	0	0	0	0	0	0	0	0	0	0	0	1
5	Spain	2009	234	4.02849	0.35	0	0	0	0	0	0	0	0	1	0	0	0	0	1
5	Spain	2010	121	3.61157	0.36	0	0	0	0	0	0	0	0	0	1	0	0	0	1
5	Spain	2011	190	4.67684	0.7	0	0	0	0	0	0	0	0	0	0	0	0	0	1
5	Spain	2012	567	5.68703		0	0	0	0	0	0	0	0	0	0	0	0	0	1
5	Spain	2013	756	9.62118		0	0	0	0	0	0	0	0	0	0	0	0	0	1
5	Spain	2014	539	10.1025	1.1	0	0	0	0	0	0	0	0	0	0	0	0	0	1
5	Spain	2015	1178	7.8807		0	0	0	0	0	0	0	0	0	0	0	0	0	1
5	Spain	2016	726	8.24662		0	0	0	0	0	0	0	0	0	0	0	0	0	1
6	USA	1994	94	43.0065	0.39	0	0	0	0	0	0	0	0	0	0	0	0	0	0
6	USA	1995	439	1.32992	0.4	0	0	0	0	0	0	0	0	0	0	0	0	0	0
6	USA	1996	828	2.5034	0.4	0	0	0	0	0	0	0	0	0	0	0	0	0	0
6	USA	1997	314	2.80345	0.39	0	0	0	0	0	0	0	0	0	0	0	0	0	0
6	USA	1998	400	2.48477	0.38	0	0	0	0	0	0	0	0	0	0	0	0	0	0
6	USA	1999	192	8.89065	0.35	0	0	0	0	0	0	0	0	0	0	0	0	0	0
6	USA	2000	46	21.8848	0.36	0	0	0	0	0	0	0	0	0	0	0	0	0	0
6	USA	2001	100	20.6028	0.35	0	0	0	0	0	0	0	0	0	0	0	0	0	0
6	USA	2002	56	20.8249	0.35	0	0	0	0	0	1	0	0	0	0	0	0	0	0
6	USA	2003	96	12.582	0.34	0	0	0	0	0	0	1	0	0	0	0	0	0	0
6	USA	2004	225	12.0729	0.33	0	0	0	0	0	0	0	1	0	0	0	0	0	0
6	USA	2005	161	28.8711	0.32	0	0	0	0	0	0	0	0	0	0	0	0	0	0
6	USA	2006	173	22.1461	0.33	0	0	0	0	0	0	0	0	0	0	0	0	0	0
6	USA	2007	201	24.811	0.33	0	0	0	0	0	0	0	0	0	0	0	0	0	0
6	USA	2008	169	21.0648	0.34	0	0	0	0	0	0	0	0	0	0	0	0	0	0
6	USA	2009	117	12.7093	0.35	0	0	0	0	0	0	0	0	1	0	0	0	0	0
6	USA	2010	124	15.7258	0.36	0	0	0	0	0	0	0	0	0	1	0	0	0	0
6	USA	2011	192	11.1531	0.7	0	0	0	0	0	0	0	0	0	0	0	0	0	0
6	USA	2012	403	7.08184		0	0	0	0	0	0	0	0	0	0	0	0	0	0
6	USA	2013	469	4.57838		0	0	0	0	0	0	0	0	0	0	0	0	0	0
6	USA	2014	395	4.94824	1.1	0	0	0	0	0	0	0	0	0	0	0	0	0	0
6	USA	2015	347	5.49613		0	0	0	0	0	0	0	0	0	0	0	0	0	0
6	USA	2016	80	7.768		0	0	0	0	0	0	0	0	0	0	0	0	0	0
